# Supplementary material for: VEGFR2 signaling drives meningeal vascular regeneration upon head injury
Source: Nat Commun. 2020 Jul 31;11:3866. doi: 10.1038/s41467-020-17545-2 (PMC7395111; doi:10.1038/s41467-020-17545-2)
Supplement: Supplementary file 3 — Source Data [file 41467_2020_17545_MOESM3_ESM.zip]

Archive with 2 entries (2 files):
- Source Data_NCOMMS-19-39924B.xlsx
- __MACOSX/._Source Data_NCOMMS-19-39924B.xlsx
