# Supplementary material for: VEGFR2 signaling drives meningeal vascular regeneration upon head injury
Source: Nat Commun. 2020 Jul 31;11:3866. doi: 10.1038/s41467-020-17545-2 (PMC7395111; doi:10.1038/s41467-020-17545-2)
Supplement: Supplementary file 3 — Source Data [file 41467_2020_17545_MOESM3_ESM.zip › Source Data_NCOMMS-19-39924B.xlsx]

## Sheet: Figure 1e, f and g
Fig. 1e						Fig. 1f
	Dura mater	Vascular density (%)					Pia mater	Vascular density (%)
	n = 8 mice/group	S7	D1	D7			n = 8 mice/group	S7	D1	D7
	#1	15.149	2.631	18.073			#1	6.214	9.854	36.547
	#2	16.138	2.708	24.377			#2	5.388	11.238	36.856
	#3	15.064	1.884	18.437			#3	6.888	10.895	50.471
	#4	12.655	0.852	20.302			#4	6.584	6.878	47.568
	#5	13.887	0.488	16.31			#5	7.215	8.7562	23.568
	#6	16.91	0.824	17.841			#6	6.852	4.855	55.674
	#7	17.756	2.947	21.899			#7	5.698	13.546	21.522
	#8	14.996	0.95	19.502			#8	7.855	7.455	47.855
	Mean	15.3194	1.6605	19.5926			Mean	6.58675	9.18465	40.0076
	SD	1.62511	0.998365	2.56931			SD	0.80446	2.77367	12.5786
	P value by Kruskal-Wallis test	P<0.0001versus S7 and P<0.0001 versus D1	***P<0.001versusS7 and###P<0.001 versus P1	***P<0.001versusS7 and###P<0.001 versus P1			P value by Kruskal-Wallis test	P<0.0001versus S7 and P<0.0001 versus D1	***P<0.001versusS7 and###P<0.001 versus P1	***P<0.001versusS7 and###P<0.001 versus P1
		***P<0.001versusS7 and###P<0.001 versus P1	***P<0.001versusS7 and###P<0.001 versus P1	***P<0.001versusS7 and###P<0.001 versus P1
Fig. 1g
	Brain	Vascular density (%)
	n = 7-8 mice/group	S7	D1	D7
	#1	11.776	3.45	8.494
	#2	9.239	3.187	7.087
	#3	10.305	5.044	9.56
	#4	11.919	4.187	7.087
	#5	12.655	1.989	7.812
	#6	13.028	3.714	8.328
	#7	10.953	6.175	6.494
	#8			8.691
	Mean	11.4107	3.96371	7.94412
	SD	1.33567	1.35004	1.01477
	P value by Kruskal-Wallis test	P<0.001 or 0.0001 versus S7 and P<0.001 versus D1	***P<0.001versusS7 and###P<0.001 versus P1	***P<0.001versusS7 and###P<0.001 versus P1
		***P<0.001versusS7 and###P<0.001 versus P1	***P<0.001versusS7 and###P<0.001 versus P1	***P<0.001versusS7 and###P<0.001 versus P1

## Sheet: Figure 2f, j
Fig. 2f					Fig. 2f					Fig. 2f
Left graph	Dura mater	Vascular density (%)			Middle graph	Dura mater	Vascular density (%)			Right graph	Dura mater	Vascular density (%)
	n = 5/group	Control	VEGFR2-ECKO			n = 5-7/group	Control	Tie2-ECKO			n = 5/group	Control	Dll4-ECKO
	#1	22.824	2.405			#1	23.054	10.84			#1	19.907	24.881
	#2	21.807	3.112			#2	16.888	9.8			#2	19.777	25.052
	#3	19.749	1.638			#3	18.108	12.88			#3	18.116	32.779
	#4	18.455	2.315			#4	28.8	13.52			#4	22.239	30.354
	#5	16.568	0.852			#5	26.55	16.309			#5	22.092	31.93
	Mean	19.8806	2.0644			#6		12.112			Mean	20.4262	28.9992
	SD	2.5198	0.855571			#7		14.626			SD	1.73848	3.78325
	P value by Mann Whitney (unpaired t-test)	P=0.0079				Mean	22.68	12.6698			P value by Mann Whitney (unpaired t-test)	P=0.0079
						SD	5.17256	2.52956
						P value by Mann Whitney (unpaired t-test)	P=0.0025
Fig. 2j					Fig. 2j					Fig. 2j
Left graph	Brain	Vascular density (%)			Middle graph	Brain	Vascular density (%)	Vascular density (%)		Right graph	Brain	Vascular density (%)	Vascular density (%)
	n = 4-5/group	Control	VEGFR2-ECKO			n = 4-5/group	Control	Tie2-ECKO			n = 4-5/group	Control	Dll4-ECKO
	#1	8.199	3.394			#1	7.245	8.356			#1	7.017	7.321
	#2	8.24	4.157			#2	8.871	8.442			#2	5.236	6.58
	#3	7.681	3.454			#3	6.895	7.958			#3	6.249	9.053
	#4	9.822	1.207			#4	9.568	9.784			#4	7.473	8.574
	#5		2.892			#5		7.228			#5		5.802
	Mean	8.4855	3.0208
	SD	0.926608	1.10954			Mean	8.14475	8.3536			Mean	6.49375	7.466
	P value by Mann Whitney (unpaired t-test)	P=0.0159				SD	1.28121	0.932381			SD	0.97887	1.35288
						P value by Mann Whitney (unpaired t-test)	P=0.9048				P value by Mann Whitney (unpaired t-test)	P=0.4127

## Sheet: Figure 4b, d
Fig. 4b					Fig. 4d
	Human dura mater	VEGFR2/CD31 EC (%)				Human brain	VEGFR2/CD31 EC (%)
	n = 8/group	Contralateral	Injured			n = 8/group	Contralateral	Injured
	#1	3.4	68.3			#1	2.8	45.2
	#2	7.2	56.5			#2	4.5	40.8
	#3	5.6	42.7			#3	4.1	28.6
	#4	5.9	48.8			#4	2.1	39.2
	#5	10.2	54.2			#5	5.2	21.2
	#6	4.9	62.2			#6	7.2	33.8
	#7	12.3	45.1			#7	2.2	38.9
	#8	11.7	42			#8	3.6	34.9
	Mean	7.65	52.475			Mean	3.9625	35.325
	SD	3.32995	9.54205			SD	1.70624	7.58321
	P value by Mann Whitney (unpaired t-test)	P=0.0002				P value by Mann Whitney (unpaired t-test)	P=0.0002

## Sheet: Figure 5c, d, h
Fig. 5c
	Whole dura tissue	Vegfa mRNA			Vegfc mRNA			Pgf mRNA
	n = 6/group	S3	D3		S3	D3		S3	D3
	#1	1.33484	1.07923		1.143	1.035		1.223	1.035
	#2	0.819794	0.797377		0.968	0.899		0.866	0.899
	#3	1	0.812252		1	1.407		1	1.407
	#4	1.29536	1		1	0.817		1	0.817
	#5	0.973622	1.22174		1.209	0.96		1.209	0.96
	#6	1.22738	1.88388		1.116	0.973		1.116	0.973
	Mean	1.08472	1.13241		1.064	1.01517		1.0596	1.01517
	SD	0.221718	0.401944		0.105681	0.205676		0.152975	0.205676
	P value by Mann Whitney (unpaired t-test)	P=0.6147			P=0.2251			P=0.3680
Fig. 5d
	VEGF-A Conc (pg/mg)	Dura mater			Brain
	n = 4/group	S3	D3		S3	D3
	#1	10.5333	12.8		18.9333	18.6667	18.6667
	#2	8.8	10.2667		18.2667	17.8667	17.8667
	#3	16.5333	10.2667		15.2	21.2	21.2
	#4	10.2667	8		18.4	21.8667	21.8667
	Mean	11.5333	10.3333		17.7	19.9
	SD	3.41933	1.9611		1.69137	1.93333
	P value by Mann Whitney (unpaired t-test)	P=0.6857			P=0.3429
Fig. 5h
	Dura mater	Relative vascular density (%)
	n = 4-6/group	S3	D3
	#1	94.2	89.3
	#2	100	81.5
	#3	105.4	77.8
	#4	92.9	110.5
	#5		96.3
	#6		101.3
	Mean	98.125	92.7833
	SD	5.74884	12.3509
	P value by Mann Whitney (unpaired t-test)	P=0.6095

## Sheet: Figure 6c, e
Fig. 6c									Fig. 6e		Upper panel			Lower panel
Upper panel	Dura mater	Vascular density (%)			Vascular density (%)	Vascular density (%)				Brain	Vascular density (%)			Vascular density (%)	Vascular density (%)
	n = 5-8/group	Control	VEGFR2-ECKO		Control	Tie2-ECKO				n = 5-8/group	Control	VEGFR2-ECKO		Control	Tie2-ECKO
	#1	19.237	9.159		17.747	17.8582				#1	8.049	10.255		7.206	7.292
	#2	17.543	10.074		17.64	17.633				#2	11.156	7.101		10.363	10.916
	#3	24.266	8.219		22.164	15.392				#3	10.741	11.488		9.076	8.284
	#4	16.206	8.207		18.519	16.197				#4	9.983	8.21		8.168	7.12
	#5	22.989	11.799		16.611	23.062				#5	7.923	9.098		7.874	11.288
	#6	16.101	12.832			22.432				#6	8.882	7.146			9.89
	#7	21.383	11.299							#7	9.477	10.298
	#8	19.873	10.62							#8	8.213	8.964
	Mean	20.0482	10.0483		18.5362	18.7624				Mean	9.5704	8.883		8.5374	9.13167
	SD	3.46896	1.91532		2.13855	3.22449				SD	1.50692	1.75273		1.22189	1.8198
	P value by Mann Whitney (unpaired t-test)	P=0.0002			P=0.9307					P value by Mann Whitney (unpaired t-test)	P=0.8785			P=0.6623
Fig. 6c
Middle panel	Dura mater	LYVE1+ Mac density (MFI)			LYVE1+ Mac density (MFI)	Vascular density (%)
	n = 5-8/group	Control	VEGFR2-ECKO		Control	Tie2-ECKO
	#1	23.713	16.037		26.077	21.659
	#2	25.647	17.416		15.603	16.93
	#3	13.091	23.597		17.621	24.012
	#4	27.404	20.235		22.814	20.257
	#5	13.101	12.638		24.151	19.252
	#6	19.823	25.587			24.169
	#7	19.785	24.789
	#8	31.573	26.739
	Mean	20.5912	19.2517		21.2532	21.0465
	SD	6.96558	4.84623		4.45028	2.8181
	P value by Mann Whitney (unpaired t-test)	P=0.7209			P=0.9307
Fig. 6c
Lower panel	Dura mater	F4/80+ Mac density (MFI)			F4/80+ Mac density (MFI)	Vascular density (%)
	n = 5-8/group	Control	VEGFR2-ECKO		Control	Tie2-ECKO
	#1	40.205	46.091		46.873	51.645
	#2	45.649	44.641		43.801	34.12
	#3	37.823	41.2		39.433	48.114
	#4	36.297	42.923		43.136	38.087
	#5	36.068	35.801		40.454	42.903
	#6	40.295	36.026			32.244
	#7	34.621	35.087
	#8	41.818	37.595
	Mean	39.2084	41.1137		42.7394	41.1855
	SD	3.96018	4.34985		2.93795	7.74374
	P value by Mann Whitney (unpaired t-test)	P=0.8785			P=0.6623

## Sheet: Figure 7b, g
Fig. 7b
	FACS-sorted mouse ECs	No. of sprouts/spheroid
	n = 6/group	Dura mater EC	Brain EC
	#1	13	0
	#2	10	0
	#3	9	0
	#4	11	0
	#5	6	0
	#6	6	0
	Mean	9.8	0
	SD	2.58844	0
	P value by Mann Whitney (unpaired t-test)	P=0.0022
Fig. 7g
	HUVECs	No. of sprouts/spheroid
	n = 12/group	Control	Aqp1	Fabp4	Esm1
	#1	24	6	2	6
	#2	22	6	4	5
	#3	23	9	3	4
	#4	20	8	3	6
	#5	14	9	2	6
	#6	16	7	3	6
	#7	20	6	4	4
	#8	17	4	2	4
	#9	16	7	1	3
	#10	23	5	2	2
	#11	17	7	3	5
	#12	16	6	4	2
	Mean	20.6	7.5	2.8	5.5
	SD	3.97492	1.3784	0.83666	0.83666
	P value by Kruskal-Wallis test	P<0.0001 versus Control, P<0.001 versus Aqp1

## Sheet: Figure 8b, d
Fig. 8b							Fig. 8d
	Dura mater	Collagen IV: Relative % in injury core						Brain	Collagen IV: Relative % in injury core
	n = 4/group	S14	D1	D7	D14			n = 4/group	S14	D1	D7	D14
	#1	100	88.5	103.5	95.5			#1	98.9	534.5	640.3	894.1
	#2	92.2	71.2	91.3	107.7			#2	100	578.7	581.3	1113.2
	#3	98.8	81.5	98.4	109.8			#3	97.3	620.6	545.4	1125.4
	#4	104.7	86.5	108.2	105.4			#4	99.5	656.1	574.7	950.8
	Mean	98.925	81.925	100.35	104.6			Mean	98.925	597.475	585.425	1020.88
	SD	5.15582	7.73235	7.23994	6.32719			SD	1.17296	52.5674	39.7715	116.092
	P value by Kruskal-Wallis test	**P<0.001 versus S14						P value by Kruskal-Wallis test	**P<0.001 versus S14
	Dura mater	CD31: Relative % in injury core						Brain	CD31: Relative % in injury core
	n = 4/group	S14	D1	D7	D14			n = 4/group	S14	D1	D7	D14
	#1	100	14.3	98.7	106.8			#1	91	29.9	45.6	31.3
	#2	100	5.3	88.8	92.4			#2	95.1	28.3	49.3	38.6
	#3	100	19.9	105.5	110.2			#3	100	29.5	49.9	27.4
	#4	100	21.5	83.2	98.4			#4	96.7	35.4	46.7	33.8
	Mean	100	15.25	94.05	101.95			Mean	95.7	30.775	47.875	32.775
	SD	0	7.31642	9.96678	8.07032			SD	3.73898	3.1574	2.05649	4.6921
	P value by Kruskal-Wallis test	**P<0.001 versus S14, ## P<0.001 versus D1 of collagen IV						P value by Kruskal-Wallis test	**P<0.0001 versus S14

## Sheet: Figure 9b, d, f, h
Fig. 9b					Fig. 9d																									Fig. 9b					Fig. 9d
		F4/80+ Mac density (MFI)					F4/80+ Mac density (MFI)																								Dura mater	F4/80+ Mac density (MFI)				Dura mater	F4/80+ Mac density (MFI)
	n = 4-5/group	S14	P14			n = 4-5/group	IgG	DC101																							n = 4-5/group	S14	D14			n = 4/group	IgG	DC101
	#1	45.214	66.256			#1	65.321	24.401																							#1	45.214	66.256			#1	65.321	24.401
	#2	38.231	61.3741			#2	58.845	21.758																							#2	38.231	61.3741			#2	58.845	21.758
	#3	50.223	51.214			#3	64.004	13.814																							#3	50.223	51.214			#3	64.004	13.814
	#4	32.278	55.234			#4	54.349	15.296																							#4	32.278	55.234			#4	54.349	15.296
	#5	40.567																													#5	40.567
						Mean	60.6298	18.8173																												Mean	60.6298	18.8173
	Mean	41.3026	58.5195			SD	5.0341	5.07471																							Mean	41.3026	58.5195			SD	5.0341	5.07471
	SD	6.82444	6.63744			P value by Mann Whitney (unpaired t-test)	P=0.0286																								SD	6.82444	6.63744			P value by Mann Whitney (unpaired t-test)	P=0.0286
	P value by Mann Whitney (unpaired t-test)	P=0.0159																													P value by Mann Whitney (unpaired t-test)	P=0.0159
Fig. 9f					Fig. 9h		Day 3																							Fig. 9f					Fig. 9h	Day 3
		Vimentin+ FB density					No of disconnected nerve fibers in injury cores																								Dura mater	Vimentin+ FB density				Dura mater	No of disconnected nerve fibers in injury cores
	n = 4-5/group	WT	VEGFR2ECKO			n = 4-5/group	WT	VEGFR2ECKO																							n = 4-5/group	Control	VEGFR2-ECKO			n = 5/group	Control	VEGFR2-ECKO
	#1	13.616	25.793			#1	2	2																							#1	13.616	25.793			#1	2	2
	#2	19.369	29.662			#2	2	3																							#2	19.369	29.662			#2	2	3
	#3	15.871	28.125			#3	1	1																							#3	15.871	28.125			#3	1	1
	#4	20.838	23.636			#4	2	3																							#4	20.838	23.636			#4	2	3
	#5		33.625			#5	2	3																							#5		33.625			#5	2	3
	Mean	17.4235	28.1682			Mean	1.8	2.4																							Mean	17.4235	28.1682			Mean	1.8	2.4
	SD	3.28385	3.8142			SD	0.447214	0.894427																							SD	3.28385	3.8142			SD	0.447214	0.894427
	P value by Mann Whitney (unpaired t-test)	P=0.0159				P value by Mann Whitney (unpaired t-test)	P=0.1587																								P value by Mann Whitney (unpaired t-test)	P=0.0159				P value by Mann Whitney (unpaired t-test)	P=0.1587
							Day 14																													Day 14
							No of disconnected nerve fibers in injury cores																													Dura mater	No of disconnected nerve fibers in injury cores
						n = 4-5/group	WT	VEGFR2ECKO																												n = 5/group	Control	VEGFR2-ECKO
						#1	2	2																												#1	2	2
						#2	1	2																												#2	1	2
						#3	3	1																												#3	3	1
						#4	2	3																												#4	2	3
						#5	2	3																												#5	2	3
						Mean	2	2.2																												Mean	2	2.2
						SD	0.707107	0.83666																												SD	0.707107	0.83666
						P value by Mann Whitney (unpaired t-test)	P=0.8810																													P value by Mann Whitney (unpaired t-test)	P=0.8810

## Sheet: Supplementary Figure 1b
Supplementary Figure 1b
	Dura mater	% of lectin perfusion in putative injury area
	n = 4/group	S14	D1	D7	D14
	#1	100	3.4	85.5	88.5
	#2	98.2	5.6	72.7	92.4
	#3	97.6	2.8	84.7	87.2
	#4	99.2	6.5	82.2	95.3
	Mean	98.75	4.575	81.275	90.85
	SD	1.06301	1.7595	5.88692	3.6991
	P value by Kruskal-Wallis test	* or **P<0.001 or P<0001 versus S14

## Sheet: Supplementary Figure 2d
Supplementary Figure 2d
Left panel	Dura mater	EB leakage area (IFI)
	n = 4/group	D0	D3	D7	D14	D28
	#1	355	550238	42181	357	147
	#2	123	465450	5213	421	547
	#3	589	168978	15640	266	358
	#4	356	356712	3478	321	218
	Mean	355.75	385344	16628	341.25	317.5
	SD	190.244	164561	17862	65.0147	176.334
	P value by Kruskal-Wallis test	*P<0.001 versus D0, #P<0.001 versus D3 P=0.0055
Supplementary Figure 2d
Middle panel	Pia mater	EB leakage area (IFI)
	n = 4/group	D0	D3	D7	D14	D28
	#1	422	3201170	3838644	1110350	993278
	#2	321	3334252	4507622	1338436	740468
	#3	13	4157012	3392767	1029804	823236
	#4	345	2542366	2707964	734645	530061
	Mean	275.25	3308700	3.61175e+06	1.05331e+06	771761
	SD	180.064	663103	756935	249433	192456
	P value by Kruskal-Wallis test	**P<0.0001 versus D0, #P<0.001 versus D3 P=0.0020
Supplementary Figure 2d
Right panel	Brain	EB leakage area (IFI)
	n = 4/group	D0	D3	D7	D14	D28
	#1	655	3662542	1007563	321266	636557
	#2	889	4914852	753897	514566	514229
	#3	147	5289658	452315	192332	152330
	#4	289	3889224	1268224	624330	383922
	Mean	495	4439069	870500	413124	421760
	SD	338.81	786383	349020	193292	207133
	P value by Kruskal-Wallis test	**P<0.0001 versus D0, ##P<0.001 versus D3 P=0.0028

[truncated: 8 more sheets: Supplementary Figure 4b, Supplementary Figure 5b, d, e, Supplementary Figure 7b, d, Supplementary Figure 8e, g, Supplementary Figure 9b, e, h, Supplementary Figure 11b,c,e,f, Supplementary Figure 14b, Supplementary Figure 15d, f, h]
